# Supplementary material for: Early Prediction of Functional Outcomes After Acute Ischemic Stroke Using Unstructured Clinical Text: Retrospective Cohort Study
Source: JMIR Med Inform. 2022 Feb 17;10(2):e29806. doi: 10.2196/29806 (PMC8895286; doi:10.2196/29806)
Supplement: Multimedia Appendix 1 [file medinform_v10i2e29806_app1.xlsx]

## Sheet: my_abbreviations_exam拷貝
List of common clinical abbreviations and acronyms
NSTEMI	non ST elevation myocardial infarction
CRBBB	complete right bundle branch block
FLAIR	fluid attenuated inverse recovery
F-T-P	frontal temporal parietal
ADEM	acute disseminating encephalomyelitis
ADLs	activities of daily living
AICA	anterior inferior cerebellar artery
AEDs	antiepileptic drugs
AICU	adult intensive care unit
APTT	activated partial thromboplastin time
aPTT	activated partial thromboplastin time
ARDS	adult respiratory distress syndrome
ASHD	atherosclerotic heart disease
CABG	coronary artery bypass graft
CAPD	continuous ambulatory peritoneal dialysis
CCRT	concurrent chemoradiation therapy
COPD	chronic obstructive pulmonary disease
CSDH	chronic subdural hematoma
ESRD	end stage renal disease
ESWL	extracorporeal shock wave lithotripsy
GERD	Gastroesophageal reflux disease
HCVD	hypertensive cardiovascular disease
HHNK	hyperglycemic hyperosmolar nonketotic coma
HIVD	herniation of intervertebral disk
HRCT	high resolution computed tomography
LBBB	left bundle branch block
LVEF	left ventricular ejection fraction
LVOT	left ventricular outflow tract
NCCT	noncontrast computed tomography
OPLL	ossification of posterior longitudinal ligament
PAOD	peripheral arterial occlusive disease
PICA	posterior inferior cerebellar artery
POBA	plain old balloon angioplasty
PRBC	packed red blood cells
PSVT	paroxysmal supraventricular tachycardia
PTCA	percutaneous transluminal coronary angioplasty
PTCD	percutaneous transhepatic cholangial drainage
RBBB	right bundle branch block
susp	suspected
rTPA	recombinant tissue plasminogen activator
TACE	transarterial chemoembolization
TCCS	transcranial color-coded sonography
VPCs	ventricular premature complexes
T1WI	T1 weighted imaging
T2WI	T2 weighted imaging
AAD	discharge against advice
ABG	arterial blood gas
ACA	anterior cerebral artery
ACS	acute coronary syndrome
ADC	apparent diffusion coefficient
ADL	activities of daily living
ALT	alanine aminotransferase
AMI	acute myocardial infarction
ASD	atrial septal defect
AST	aspartate aminotransferase
AVF	arteriovenous fistula
AVM	arteriorvenous malformation
BAO	basilar artery occlusion
bil	bilateral
BPH	benign prostate hyperplasia
BUN	blood urea nitrogen
CAA	cerebral amyloid angiopathy
CAD	coronary artery disease
CBC	complete blood count
CBD	common bile duct
CCA	common carotid artery
CHF	congestive heart failure
CHR	chronic hypertrophic rhinitis
CKD	chronic kidney disease
CNS	central nervous system
COM	chronic otitis media
CPA	cerebellopontine angle
CPK	creatine phosphokinas
CPS	chronic paranasal sinusitis
CRF	chronic renal failure
CRI	chronic renal insufficiency
CRP	C reactive protein
CSF	cerebrospinal fluid
CTA	computed tomography angiography
CVA	cerebrovascular accident
CVP	central venous pressure
CVS	cardiovascular surgeon
CXR	chest X-ray
CxR	chest X-ray
DDX	differential diagnosis
Ddx	differential diagnosis
DJD	degenerative joint disease
DSA	digital subtraction angiography
DTR	deep tendon reflex
DUs	duodenal ulcers
DVT	deep vein thrombosis
DWI	diffusion weighted image
EAC	external auditory canal
ECA	external carotid artery
ECG	electrocardiography
EDH	epidural hematoma
EEG	electroencephalography
EKG	electrocardiogram
EOM	extraocular movement
EUs	esophageal ulcers
EVD	external ventricular drain
FSE	fast spin echo
F-T	frontal temporal
GBM	glioblastoma multiforme
GCS	Glasgow coma scalek
Glu	glucose
GOT	glutamate oxalate transaminase
GPT	glutamate pyruvate transaminase
HBV	hepatits B virus
HCC	hepatocellular carcinoma
Hct	hemotocrit
HCV	hepatits C virus
HDL	high density lipoprotein
HIE	hypoxic-ischemic encephalopathy
HTN	hypertension
ICA	internal carotid artery
ICH	intracerebral hemorrhage
ICP	intracranial pressure
ICU	intensive care unit
icu	intensive care unit
IDA	iron deficiency anemia
IHD	ischemic heart disease
IJV	internal jugular vein
IMP	impression
IMT	intima-media thickness
inj	inection
INR	international normalized ratio
IPH	intraparenchymal hemorrhage
IVC	inferior vena cava
IVD	intravenous drip
Ivd	intravenous drip
ivd	intravenous drip
IVF	intravenous fluid
ivf	intravenous fluid
IVH	intraventricular hemorrhage
IVP	intravenous push
ivp	inravenous push
IVS	intraventricular septum
LAA	left atrial appendage
LAD	left anterior descending
LAE	left atrial enlargement
LDL	low density lipoprotein
LGI	lower gastrointestinal
LLL	left lower limb
LMD	local medical doctor
L't	left
l't	left
LUL	left upper limb
LVH	left ventricular hypertrophy
MBD	may be discharged
MCA	middle cerebral artery
MCH	mean corpuscular hemoglobin
MCV	mena corpuscular volume
MLF	medial longitudinal fasciculus
MRA	magnetic resonance angiography
MRI	magnetic resonance imaging
MRV	magnetic resonance venography
MVP	mitral valve prolapse
MVR	mitral valve regurgitation
NCV	nerve conduction velocity
NPC	nasopharyngeal carcinoma
NPH	normal pressure hydrocephalus
NSD	nasal septum deviation
NSR	normal sinus rhythm
OAD	oral antidiabetic drug
OHA	oral hypoglycemic agent
OME	otitis media externa
OPD	outpatient clinic
OPG	ocular plethysmography
PAf	paroxysmal atrial fibrillation
PCA	posterior cerebral artery
PCI	percutanous coronary intervention
PES	panendoscopy
Plt	platelet
PFO	patent foramen ovale
PPI	proton pump inhibitor
PPU	perforated peptic ulcer
PSV	peak systolic velocity
PTA	prior to admission
R/O	rule out
r/o	rule out
R/T	radiotherapy
RAE	right atrial enlargement
RBC	red blood cells
RCA	right coronary artery
RCC	renal cell carcinoma
RHD	rheumatic heart disease
RLL	right lower limb
R't	right
r't	right
RUL	right upper limb
RUQ	right upper quadrant
RVR	rapid ventricular response
S/P	status post
s/p	status post
SAE	subcortical arteriosclerotic encephalopathy
SAH	subarachnoid hemorrhage
SBP	systolic blood pressure
SDE	subdural effusion
SDH	valvular heart disease
SLE	systemic lupus erythematosus
SOB	shortness of breath
SSS	sick sinus syndrome
SVC	superior vena cava
TAE	transarterial embolization
TCC	transitional cell carcinoma
TCD	transcranial doppler
TEE	transesophageal echocardiography
THR	total hip replacement
TIA	transient ischemic attack
TKR	total knee replacement
TOF	time of flight
tpa	tissue plasminogen activator
tPA	tissue plasminogen activator
TPA	tissue plasminogen activator
TTE	transthoracic echocardiography
UGI	upper gastrointestinal
URI	upper respiratory tract infection
UTI	urinary tract infection
VBI	vertebrobasilar insufficiency
Vit	vitamin
VFT	vestibular function test
VHD	valvular heart disease
VPC	ventricular premature complex
WBC	white blood cells
WNL	within normal limits
y/o	year old
DWI	diffusion weighted imaging
ADC	apparent diffusion coefficients
FSE	fast spin echo
Af	atrial fibrillation
AF	atrial fibrillation
AR	aortic regurgitation
BA	basilar artery
BP	blood pressure
BT	body temperature
CA	calcium
CK	creatine kinase
CS	Caesarean section
CT	computed tomography
CV	cardiovascular
DM	diabetes mellitus
DU	duodenal ulcer
ED	emergency department
EF	ejection fraction
ER	emergency room
EV	esophageal varices
Fr	fracture
Fx	fracture
GB	gall bladder
GI	gastrointestinal
GU	gastric ulcer
HE	health examination
HR	heart rate
Hx	history
hx	history
IE	infective endocarditis
iv	intravenous
IV	intravenous
LA	left atrium
lt	left
Lt	left
LT	left
LV	left ventricle
MI	myocardial infarction
MP	muscle power
MR	mitral regurgitation
MV	mitral valve
NE	neurological examination
NG	nasogastric
NS	normal saline
OA	osteoarthrosis
OB	occult blood
OP	operation
PD	peritoneal dialysis
PE	physical examination
PT	prothrombin time
rt	right
Rt	right
RT	right
SC	subcutaneous
Sx	symptom
sc	subcutaneous
TB	tuberculosis
TG	triglyceride
TR	tricuspid regurgitation
TV	television
VA	vertebral artery
VB	vertebrobasilar
VP	ventriculoperitoneal
WM	white matter
RI	resistivity index
PI	pulsatility index
SE	spin echo
